# Supplementary material for: The effect of time-of-day and chest physiotherapy on multiple breath washout measures in children with clinically stable cystic fibrosis
Source: PLoS One. 2018 Jan 10;13(1):e0190894. doi: 10.1371/journal.pone.0190894 (PMC5761951; doi:10.1371/journal.pone.0190894)
Supplement: S1 RawData — (XLSX) [file pone.0190894.s002.xlsx]

## Sheet: Ark1
id	visit	trial	phys	day	gender	age		lci_spw		M1_M0_spw		M2_M0_spw		FRC_MBW_spw	FRC_RV		CEV_spw		sacin_spw		scond_spw	FEV1	FVC	FEF25_75	zFEV1	zFVC	zFEF25-75	FEV1 %pred	FVC %pred	ITGV_FRC	ITGV	RV	VC	TLC	RV_TLC		sRtot		sReff
452	1	1	0	1	F	15.1222	13.51	13.0067	3.09	2.93	21.11	19.0333	2.733	2.80767	0.787667	36.9228	36.4991	0.188	0.197	0.113	0.116333	2.99	3.99	2.32	-1.07842	0.274229	-2.11581	87.3171	103.333	0.282333	3.09	2.02	3.69	5.71	35.34	1.64	1.53333	1.54	1.43333
452	1	2	0	1	F	15.1222	12.57		2.88		18.46		2.849			35.8119		0.196		0.134																1.52		1.41
452	1	3	0	1	F	15.1222	12.94		2.82		17.53		2.841			36.7625		0.207		0.102																1.44		1.35
452	1	1	0	2	F	15.1222	12.9	12.4567	2.75	2.75667	16.77	16.6933	2.788	2.79933	0.819333	35.9652	34.8658	0.278	0.273667	0.094	0.0883333	3.02	4.03	2.31	-1.00466	0.359135	-2.12936	88.1932	104.369	0.260667	3.06	1.98	3.86	5.84	33.96	1.76	1.71333	1.65	1.60667
452	1	2	0	2	F	15.1222	12.14		2.71		15.93		2.837			34.4412		0.253		0.096																1.72		1.61
452	1	3	0	2	F	15.1222	12.33		2.81		17.38		2.773			34.1911		0.29		0.075																1.66		1.56
452	2	1	0	1	F	15.2222	11.66	12.7	2.54	2.73	14.33	16.85	2.846	2.835	1.375	33.1844	35.9997	0.122	0.108333	0.077	0.105667	3.42	4.25	3.48	-0.0511217	0.780284	-0.647904	99.4046	109.54	0.095	2.93	1.46	4.25	5.66	25.73	1.28	1.21	1.15	1.095
452	2	2	0	1	F	15.2222	13.53		2.84		18.34		2.834			38.344		0.106		0.114																1.14		1.04
452	2	3	0	1	F	15.2222	12.91		2.81		17.88		2.825			36.4708		0.097		0.126
452	2	1	1	2	F	15.2222	12.5	12.9833	2.68	2.82	15.96	17.84	3.078	2.77767	1.24767	38.475	36.0096	0.116	0.111667	0.113	0.128	3.45	4.45	2.89	0.064505	1.242	-1.36695	100.75	115.246	0.0923333	2.87	1.53	4.35	5.89	26.05	1.26	1.19333	1.16	1.1
452	2	2	1	2	F	15.2222	13.63		2.95		19.71		2.697			36.7601		0.123		0.142																1.16		1.09
452	2	3	1	2	F	15.2222	12.82		2.83		17.85		2.558			32.7936		0.096		0.129																1.16		1.05
452	3	1	1	1	F	15.3167	13.3	13.5467	2.93	3.01	19.14	20.3767	3.005	2.952	0.802	39.9665	40.0357	0.177	0.129333	0.091	0.112	3.07	3.92	2.76	-1.09033	-0.11817	-1.60439	87.1759	98.568	0.168	3.12	2.15	3.93	6.08	35.37	1.96	1.71333	1.83	1.64
452	3	2	1	1	F	15.3167	14.77		3.31		24.81		2.997			44.2657		0.134		0.116																1.71		1.62
452	3	3	1	1	F	15.3167	12.57		2.79		17.18		2.854			35.8748		0.077		0.129																1.47		1.47
452	3	1	1	2	F	15.3167	12.02	12.99	2.71	2.86	16.07	18.1533	2.982	2.93267	0.962667	35.8436	38.0685	0.143	0.181	0.096	0.083	3.2	4.11	2.89	-0.778855	0.274926	-1.43953	90.8674	103.346	-0.0926667	2.84	1.97	4.09	6.07	32.54	1.64	1.62667	1.54	1.53
452	3	2	1	2	F	15.3167	13.6		2.95		19.52		2.873			39.0728		0.176		0.076																1.66		1.56
452	3	3	1	2	F	15.3167	13.35		2.92		18.87		2.943			39.2891		0.224		0.077																1.58		1.49
475	1	1	0	1	F	11.7278	7.44	7.71667	1.71	1.74667	6.02	6.34667	1.285	1.20867	0.458667	9.5604	9.32003	0.108	0.108667	0.021	0.0283333	2.36	2.78	2.4	-0.199515	0.126304	-1.02018	97.6742	101.499	0.401333	1.61	0.75	2.7	3.44	21.67	1.09	1.11	0.98	1
475	1	2	0	1	F	11.7278	7.73		1.73		6.23		1.126			8.70398		0.083		0.033																1.08		0.98
475	1	3	0	1	F	11.7278	7.98		1.8		6.79		1.215			9.6957		0.135		0.031																1.16		1.04
475	1	1	0	2	F	11.7278	8.55	8.6	1.85	1.88667	7.6	7.75667	1.143	1.11633	0.246333	9.77265	9.59538	0.065	0.0976667	0.026	0.025	2.34	2.7	2.45	-0.270346	-0.120118	-0.941054	96.8464	98.5781	0.423667	1.54	0.87	2.68	3.56	24.59	0.97	0.965	0.88	0.865
475	1	2	0	2	F	11.7278	8.89		1.99		8.67		1.078			9.58342		0.136		0.038																0.96		0.85
475	1	3	0	2	F	11.7278	8.36		1.82		7		1.128			9.43008		0.092		0.011
475	2	1	0	1	F	11.8278	7.74	7.68	1.77	1.78	6.65	6.59333	1.076	1.08	0.2	8.32824	8.2791	0.085	0.092	0.032	0.025	2.31	2.68	2.44	-0.490809	-0.296347	-1.00197	94.2628	96.4966	0.55	1.63	0.88	2.68	3.64	24.25	1.3	1.3	1.16	1.16
475	2	2	0	1	F	11.8278	7.32		1.71		5.99		1.151			8.42532		0.138		0.028
475	2	3	0	1	F	11.8278	7.98		1.86		7.14		1.013			8.08374		0.053		0.015
475	2	1	1	2	F	11.8278	7.39	7.38667	1.64	1.68	5.52	5.83	1.273	1.20133	0.151333	9.40747	8.8714	0.089	0.0986667	0.025	0.026	2.26	2.62	2.3	-0.552732	-0.367832	-1.17954	93.5354	95.6573	0.468667	1.67	1.05	2.62	3.84	27.3	1.15	1.15	1	1
475	2	2	1	2	F	11.8278	7.29		1.65		5.66		1.206			8.79174		0.085		0.029
475	2	3	1	2	F	11.8278	7.48		1.75		6.31		1.125			8.415		0.122		0.024
475	3	1	1	1	F	11.9	7.25	7.37	1.62	1.66333	5.41	5.68333	1.292	1.29167	0.551667	9.367	9.514	0.082	0.0976667	0.012	0.0203333	2.22	2.63	2.2	-0.911331	-0.564575	-1.42249	89.3037	93.342	0.278333	1.57	0.74	2.69	3.43	21.51	0.94	0.91	0.84	0.81
475	3	2	1	1	F	11.9	7.55		1.71		5.99		1.222			9.2261		0.116		0.026																0.88		0.78
475	3	3	1	1	F	11.9	7.31		1.66		5.65		1.361			9.94891		0.095		0.023																0.91		0.81
475	3	1	1	2	F	11.9	7.03	7.36333	1.65	1.68	5.51	5.84	1.21	1.21933	0.419333	8.5063	8.97469	0.063	0.127	0.008	0.00666667	2.2	2.58	2.26	-0.979225	-0.716235	-1.32719	88.4992	91.5675	0.200667	1.42	0.8	2.74	3.54	22.55	0.97	0.96	0.87	0.86
475	3	2	1	2	F	11.9	7.69		1.75		6.53		1.175			9.03575		0.115		0																0.93		0.83
475	3	3	1	2	F	11.9	7.37		1.64		5.48		1.273			9.38201		0.203		0.012																0.98		0.88
477	1	1	0	1	F	14.2028	9.88	9.31333	2.17	2.06333	10.58	9.29667	1.918	1.971	0.901	18.9498	18.3227	0.078	0.087	0.064	0.0616667	3.12	3.42	3.97	-0.228247	-0.443515	0.186685	97.337	94.6811	0.329	2.3	1.07	3.36	4.44	24.19	0.76	0.735	0.65	0.635
477	1	2	0	1	F	14.2028	8.81		1.96		8.19		2.126			18.7301		0.081		0.074																0.71		0.62
477	1	3	0	1	F	14.2028	9.25		2.06		9.12		1.869			17.2883		0.102		0.047
477	1	1	0	2	F	14.2028	9.75	9.84	2.14	2.16667	10.28	10.5433	1.85	1.82333	0.823333	18.0375	17.9412	0.082	0.078	0.066	0.0636667	3.13	3.48	4.15	-0.201557	-0.304545	0.403966	97.649	96.3422	0.196667	2.02	1	3.41	4.41	22.68	0.82	0.77	0.72	0.655
477	1	2	0	2	F	14.2028	9.91		2.22		11.18		1.858			18.4128		0.078		0.073																0.72		0.59
477	1	3	0	2	F	14.2028	9.86		2.14		10.17		1.762			17.3733		0.074		0.052
477	3	1	1	1	F	14.3056	9.06	8.99333	1.96	1.95333	8.18	8.07667	2.357	2.28233	1.06233	21.3544	20.5299	0.153	0.146	0.053	0.0476667	3.3	3.67	4.16	0.22721	0.110452	0.402344	102.64	101.333	0.227667	2.51	1.22	3.56	4.78	25.61	1.04	0.975	0.95	0.885
477	3	2	1	1	F	14.3056	9.05		1.96		8.15		2.272			20.5616		0.119		0.058																0.91		0.82
477	3	3	1	1	F	14.3056	8.87		1.94		7.9		2.218			19.6737		0.166		0.032
477	3	1	1	2	F	14.3056	9.01	8.72	1.96	1.89667	8.11	7.61333	2.205	2.20567	1.20567	19.867	19.2346	0.14	0.138333	0.047	0.0506667	3.22	3.51	4.17	0.0130402	-0.256498	0.414316	100.152	96.9156	0.184333	2.39	1	3.6	4.6	21.72	0.8	0.73	0.71	0.645
477	3	2	1	2	F	14.3056	8.19		1.81		6.8		2.201			18.0262		0.146		0.048																0.66		0.58
477	3	3	1	2	F	14.3056	8.96		1.92		7.93		2.211			19.8106		0.129		0.057
502	1	1	0	1	M	9.53333	9.13	9.03333	1.89	1.94	7.91	8.19333	1.296	1.227	0.377	11.8325	11.0898	0.179	0.158333	0.033	0.0303333	1.61	1.77	1.89	-0.35846	-0.681353	-0.266677	95.9386	92.0361	-0.077	1.15	0.85	1.73	2.58	32.82	0.99	0.923333	0.84	0.733333
502	1	2	0	1	M	9.53333	8.92		1.91		7.91		1.133			10.1064		0.151		0.044																0.9		0.7
502	1	3	0	1	M	9.53333	9.05		2.02		8.76		1.252			11.3306		0.145		0.014																0.88		0.66
502	1	1	0	2	M	9.53333	8.51	8.85333	1.92	1.97667	8.34	8.34333	1.285	1.27967	0.559667	10.9353	11.333	0.155	0.1755	0.058	0.0313333	1.61	1.82	1.75	-0.35846	-0.458594	-0.57969	95.9386	94.636	-0.0496667	1.23	0.72	1.81	2.53	28.39	0.71	0.71	0.56	0.56
502	1	2	0	2	M	9.53333	8.88		1.88		7.71		1.229			10.9135		0.196		0.016
502	1	3	0	2	M	9.53333	9.17		2.13		8.98		1.325			12.1502				0.02
502	2	1	0	1	M	9.61389	10.12	10.0333	2.2	2.24	10.22	10.8	1.379	1.332	0.592	13.9555	13.3628	0.299	0.266667	0.045	0.0496667	1.53	1.78	1.85	-0.792508	-0.651738	-0.364748	91.0207	92.3922	-0.152	1.18	0.74	1.79	2.53	29.25	0.96	0.863333	0.83	0.756667
502	2	2	0	1	M	9.61389	9.83		2.19		10.5		1.343			13.2017		0.242		0.046																0.85		0.75
502	2	3	0	1	M	9.61389	10.15		2.33		11.68		1.274			12.9311		0.259		0.058																0.78		0.69
502	2	1	1	2	M	9.61389	11.2	10.8733	2.51	2.415	13.45	12.53	1.227	1.27933	0.529333	13.7424	13.904	0.295	0.2595	0.031	0.0423333	1.5	1.8	1.55	-0.934473	-0.547659	-1.04952	89.3838	93.5961	-0.0893333	1.19	0.75	1.79	2.54	29.44	0.97	0.883333	0.88	0.803333
502	2	2	1	2	M	9.61389	10.87						1.324			14.3919				0.044																0.9		0.83
502	2	3	1	2	M	9.61389	10.55		2.32		11.61		1.287			13.5778		0.224		0.052																0.78		0.7
502	3	1	1	1	M	9.70556	9.56	9.28	2.1	2.06667	9.33	8.91667	1.268	1.27333	0.553333	12.1221	11.8156	0.162	0.185333	0.045	0.0336667	1.84	1.99	2.27	0.626783	0.0695337	0.437815	107.04	100.812	-0.0533333	1.22	0.72	1.99	2.67	27.05	0.58	0.575	0.48	0.475
502	3	2	1	1	M	9.70556	9.36		2.05		8.69		1.275			11.934		0.214		0.009																0.57		0.47
502	3	3	1	1	M	9.70556	8.92		2.05		8.73		1.277			11.3908		0.18		0.047
502	3	1	1	2	M	9.70556	9.94	9.905	2.16	2.17	9.77	9.885	1.227	1.207	0.194667	12.1964	11.956	0.266	0.236	0.036	0.03	1.85	2.04	2.22	0.678727	0.286204	0.337864	107.622	103.345	-0.137	1.07	0.61	1.97	2.58	23.78	0.57	0.57	0.47	0.465
502	3	2	1	2	M	9.70556	9.87		2.18		10		1.187			11.7157		0.206		0.024																0.57		0.46
502	3	3	1	2	M	9.70556
512	1	1	0	1	F	8.05556		8.815		1.945		8.24		1.1845	0.4095		10.4405		0.138		0.061	1.44	1.6	1.95	-0.00055864	-0.015392	0.036974	99.9934	99.8125	0.0055	1.19	0.775	1.59	2.365	32.77	0.89	0.91	0.78	0.855
512	1	2	0	1	F	8.05556	9.36		2.06		9.2		1.183			11.0729		0.161		0.07																0.93		0.93
512	1	3	0	1	F	8.05556	8.27		1.83		7.28		1.186			9.80822		0.115		0.052
512	1	1	0	2	F	8.05556	8.57	8.45667	1.88	1.88333	7.35	7.39333	1.113	1.12967	0.809667	9.53841	9.5533	0.168	0.133667	0.041	0.0453333	1.54	1.68	2.05	0.586856	0.392593	0.26095	106.937	104.803	-0.369667	0.76	0.32	1.66	1.99	16.24	0.75	0.82	0.67	0.725
512	1	2	0	2	F	8.05556	8.54		1.89		7.54		1.149			9.81246		0.119		0.049																0.89		0.78
512	1	3	0	2	F	8.05556	8.26		1.88		7.29		1.127			9.30902		0.114		0.046
512	2	1	0	1	F	8.14722	8.23	8.85333	2.05	2.08	7.97	9.17333	1.127	1.06167	0.431667	9.27521	9.36943		0.1495	0.033	0.0383333	1.38	1.56	1.62	-0.389687	-0.263494	-0.740067	95.3591	96.8057	0.0683333	1.13	0.63	1.61	2.23	28.14	0.95	0.953333	0.92	0.893333
512	2	2	0	1	F	8.14722	9.55		1.97		8.96		0.992			9.4736		0.118		0.055																0.98		0.88
512	2	3	0	1	F	8.14722	8.78		2.22		10.59		1.066			9.35948		0.181		0.027																0.93		0.88
512	2	1	1	2	F	8.14722	10.39	9.61667	2.2	2.05667	10.86	9.34667	0.951	0.992	0.322	9.88089	9.48928	0.126	0.105333	0.05	0.049	1.4	1.62	1.65	-0.233794	0.0869349	-0.646103	97.2158	101.06	0.208	1.2	0.67	1.61	2.27	29.33	0.91	0.893333	0.81	0.803333
512	2	2	1	2	F	8.14722	9.83		2.03		9.43		0.926			9.10258		0.081		0.023																0.85		0.79
512	2	3	1	2	F	8.14722	8.63		1.94		7.75		1.099			9.48437		0.109		0.074																0.92		0.81
512	3	1	1	1	F	8.22778	10.06	9.66667	2.18	2.13	10.85	10.1567	1.117	1.05033	0.260333	11.237	10.1535	0.121	0.188333	0.055	0.05	1.26	1.52	1.26	-1.10162	-0.495677	-1.60317	86.8052	94.0175	0.269667	1.32	0.79	1.52	2.47	31.9	0.87	0.895	0.79	0.815
512	3	2	1	1	F	8.22778	9.68		2.22		10.99		0.925			8.954		0.202		0.045																0.92		0.84
512	3	3	1	1	F	8.22778	9.26		1.99		8.63		1.109			10.2693		0.242		0.05
512	3	1	1	2	F	8.22778	9.23	8.47333	1.96	1.93	8.23	7.71333	1.079	1.14333	0.543333	9.95917	9.6623	0.124	0.1235	0.026	0.039	1.51	1.73	1.8	0.34097	0.573949	-0.347856	104.029	107.007	0.0766667	1.22	0.6	1.68	2.28	26.33	0.71	0.73	0.6	0.63
512	3	2	1	2	F	8.22778	7.95		1.96		7.33		1.188			9.4446				0.054																0.75		0.66
512	3	3	1	2	F	8.22778	8.24		1.87		7.58		1.163			9.58312		0.123		0.037
521	1	1	0	1	F	9.75	8.35	9.04333	1.79	1.88667	6.83	7.78	1.573	1.54633	0.506333	13.1345	13.9747	0.071	0.092	0.054	0.0503333	1.43	1.94	1.31	-1.81084	-0.491337	-2.14297	78.4817	94.2079	-0.0263333	1.52	1.04	2.01	3.05	34.11	0.8	0.81	0.71	0.715
521	1	2	0	1	F	9.75	9.31		1.89		7.98		1.534			14.2815		0.107		0.037																0.82		0.72
521	1	3	0	1	F	9.75	9.47		1.98		8.53		1.532			14.508		0.098		0.06
521	1	1	0	2	F	9.75	8.8	8.79667	1.91	1.89667	7.83	7.71	1.588	1.57833	0.628333	13.9744	13.8835	0.101	0.0803333	0.063	0.057	1.22	1.75	1.09	-2.7508	-1.28525	-2.61168	66.9564	84.9813	-0.0583333	1.52	0.95	1.77	2.72	34.85	0.75	0.735	0.6	0.565
521	1	2	0	2	F	9.75	8.67		1.87		7.48		1.58			13.6986		0.052		0.065																0.72		0.53
521	1	3	0	2	F	9.75	8.92		1.91		7.82		1.567			13.9776		0.088		0.043
521	2	1	0	1	F	9.88056	10.23	9.59	2.09	2.04	9.67	9.08667	1.589	1.52267	0.722667	16.2555	14.6216	0.12	0.0943333	0.041	0.038	1.42	2.02	1.25	-1.94409	-0.277397	-2.31086	76.8783	96.7252	-0.162667	1.36	0.8	1.96	2.76	28.85	0.84	0.903333	0.74	0.803333
521	2	2	0	1	F	9.88056	8.92		2		8.49		1.498			13.3622		0.118		0.043																0.92		0.82
521	2	3	0	1	F	9.88056	9.62		2.03		9.1		1.481			14.2472		0.045		0.03																0.95		0.85
521	2	1	1	2	F	9.88056	9.89	9.42	2.08	2.04	9.52	9.05	1.465	1.45633	0.626333	14.4889	13.7196	0.106	0.117	0.045	0.035	1.22	1.93	1.07	-2.7508	-0.532769	-2.65513	66.9564	93.7222	-0.0963333	1.36	0.83	1.97	2.8	29.67	0.96	0.98	0.86	0.876667
521	2	2	1	2	F	9.88056	9.1		1.99		8.51		1.471			13.3861		0.124		0.031																1.03		0.92
521	2	3	1	2	F	9.88056	9.27		2.05		9.12		1.433			13.2839		0.121		0.029																0.95		0.85
521	3	1	1	1	F	9.94167		9.37		2.01		8.84		1.3895	0.0663333		13.0204		0.0895		0.067	1.25	1.99	1.03	-2.7482	-0.48196	-2.80375	67.0181	94.3249	0.1205	1.51	0.86	2.01	2.88	30.07	0.86	0.833333	0.76	0.73
521	3	2	1	1	F	9.94167	9.41		2.02		9.01		1.408			13.2493		0.104		0.063																0.84		0.73
521	3	3	1	1	F	9.94167	9.33		2		8.67		1.371			12.7914		0.075		0.071																0.8		0.7
521	3	1	1	2	F	9.94167	10.56	10.5933	2.16	2.17333	10.38	10.5067	1.564	1.59433	0.644333	16.5158	16.8921	0.167	0.183	0.06	0.0596667	1.09	1.93	0.91	-3.43268	-0.725398	-3.06673	58.4398	91.481	-0.194333	1.4	0.95	2.03	2.98	31.81	0.85	0.81	0.76	0.72
521	3	2	1	2	F	9.94167	10.5		2.14		10.26		1.578			16.569		0.224		0.045																0.8		0.7
521	3	3	1	2	F	9.94167	10.72		2.22		10.88		1.641			17.5915		0.158		0.074																0.78		0.7
524	1	1	0	1	M	6.025	6.97	7.14333	1.57	1.63667	5.12	5.70667	1.044	0.905667	0.485667	7.27668	6.45329	0.085	0.1235	0.021	0.0216667	1.41	1.56	1.71	1.40234	1.36581	0.349845	117.889	117.689	0.00433333	0.91	0.42	1.39	1.8	23.14	0.55	0.625	0.45	0.425
524	1	2	0	1	M	6.025	7.59		1.81		6.87		0.819			6.21621				0.019																0.7		0.4
524	1	3	0	1	M	6.025	6.87		1.53		5.13		0.854			5.86698		0.162		0.025
524	1	1	0	2	M	6.025	7.24	6.46	1.68	1.53667	5.81	4.78333	0.896	0.873	0.633	6.48704	5.64869		0.0895	0.066	0.0466667	1.32	1.51	1.39	0.811349	1.0755	-0.444035	110.364	113.917	-0.203	0.67	0.24	0.98	1.61	35.56	0.72	0.72	0.63	0.63
524	1	2	0	2	M	6.025	6.09		1.53		4.5		0.872			5.31048		0.092		0.022
524	1	3	0	2	M	6.025	6.05		1.4		4.04		0.851			5.14855		0.087		0.052
524	2	1	0	1	M	6.14167	7.21	7.19	1.67	1.67333	6.51	6.05333	1.001	1.02467	0.104667	7.21721	7.36859	0.059	0.0746667	0.065	0.041									0.275333	1.3	0.92	1.5	2.28	40.27	0.76	0.76	0.55	0.55
524	2	2	0	1	M	6.14167	7.11		1.67		5.74		1.005			7.14555		0.119		0.015
524	2	3	0	1	M	6.14167	7.25		1.68		5.91		1.068			7.743		0.046		0.043
524	2	1	1	2	M	6.14167	6.15	6.84333	1.48	1.63333	4.4	5.72333	1.086	0.981667	0.351667	6.6789	6.67705	0.161	0.136333	0.018	0.03									-0.101667	0.88	0.63	1.49	2.11	29.61	0.66	0.69	0.46	0.516667
524	2	2	1	2	M	6.14167	6.74		1.67		6.04		0.945			6.3693		0.048		0.047																0.76		0.58
524	2	3	1	2	M	6.14167	7.64		1.75		6.73		0.914			6.98296		0.2		0.025																0.65		0.51
524	3	1	1	1	M	6.21389	6.59	6.52333	1.48	1.52	4.67	4.84	1.016	1.02833	0.358333	6.69544	6.70746	0.076	0.106333	0.037	0.044	1.14	1.52	0.67	-1.21362	0.0354575	-2.90276	84.4694	100.454	-0.0783333	0.95	0.67	1.6	2.27	39.59	0.53	0.636667	0.32	0.473333
524	3	2	1	1	M	6.21389	6.52		1.54		4.88		1.02			6.6504		0.122		0.036																0.63		0.5
524	3	3	1	1	M	6.21389	6.46		1.54		4.97		1.049			6.77654		0.121		0.059																0.75		0.6
524	3	1	1	2	M	6.21389	6.58	6.81	1.59	2.05333	5.22	5.38333	0.912	0.936667	0.436667	6.00096	6.38318	0.189	0.119333	0.029	0.031	1.24	1.5	1.23	-0.635676	-0.0677092	-1.17565	91.879	99.1326	-0.0666667	0.87	0.5	1.59	2.09	23.83	0.58	0.615	0.47	0.495
524	3	2	1	2	M	6.21389	6.72		1.58		4.98		0.937			6.29664		0.132		0.023																0.65		0.52
524	3	3	1	2	M	6.21389	7.13		2.99		5.95		0.961			6.85193		0.037		0.041
539	1	1	0	1	F	8.625	10.25	9.92667	2.22	2.13	10.4	9.70667	1.332	1.42467	0.544667	13.653	14.0697	0.17	0.149667	0.068	0.0573333	1.62	1.87	1.7	-0.100455	0.128655	-0.935186	98.8148	101.55	0.125333	1.55	0.88	1.9	2.78	31.55	1.18	1.18	1.07	1.07
539	1	2	0	1	F	8.625	9.04		1.99		8.22		1.59			14.3736		0.11		0.04																1.18		1.07
539	1	3	0	1	F	8.625	10.49		2.18		10.5		1.352			14.1825		0.169		0.064
539	1	1	0	2	F	8.625	9.37	9.38667	2.01	2.01667	8.78	8.90333	1.438	1.42367	0.483667	13.4741	13.3635	0.125	0.127667	0.049	0.0413333	1.57	1.84	1.64	-0.358101	-0.00654271	-1.0633	95.765	99.9213	0.0463333	1.47	0.94	1.86	2.8	33.64	1.12	1.08	1.03	0.98
539	1	2	0	2	F	8.625	9.39		1.94		8.69		1.379			12.9488		0.103		0.042																1.04		0.93
539	1	3	0	2	F	8.625	9.4		2.1		9.24		1.454			13.6676		0.155		0.033
539	2	1	0	1	F	8.73889	10.18	10.36	2.26	2.29333	10.91	11.4867	1.397	1.36333	0.493333	14.2215	14.0892	0.253	0.205667	0.051	0.0553333	1.61	1.91	1.56	-0.238385	0.213497	-1.27511	97.1879	102.569	0.146667	1.51	0.87	1.8	2.67	32.65	1.11	1.06	1.01	0.933333
539	2	2	0	1	F	8.73889	9.73		2.14		9.74		1.413			13.7485		0.247		0.047																0.99		0.84
539	2	3	0	1	F	8.73889	11.17		2.48		13.81		1.28			14.2976		0.117		0.068																1.08		0.95
539	2	1	1	2	F	8.73889	9.89	9.8	2.13	2.14667	9.6	9.96333	1.482	1.40967	0.419667	14.657	13.8182	0.183	0.162333	0.036	0.0506667	1.67	1.92	1.88	0.158419	0.353138	-0.555241	101.865	104.266	0.280333	1.69	0.99	1.83	2.82	35.04	0.93	1.00667	0.84	0.906667
539	2	2	1	2	F	8.73889	9.75		2.16		10.05		1.297			12.6457		0.187		0.061																1.06		0.93
539	2	3	1	2	F	8.73889	9.76		2.15		10.24		1.45			14.152		0.117		0.055																1.03		0.95
539	3	1	1	1	F	8.81944	9.49	9.52667	2.1	2.09333	9.35	9.34333	1.389	1.411	0.581	13.1816	13.4473	0.265	0.182333	0.045	0.0536667	1.67	1.99		0.011981	0.506447		100.141	106.105	0.079	1.49	0.83	1.86	2.69	30.81	1.07	1.00333	0.99	0.953333
539	3	2	1	1	F	8.81944	9.37		2.04		8.92		1.381			12.94		0.137		0.08																0.98		0.95
539	3	3	1	1	F	8.81944	9.72		2.14		9.76		1.463			14.2204		0.145		0.036																0.96		0.92
539	3	1	1	2	F	8.81944	9.86	9.51333	2.12	2.08333	1.98	6.83	1.444	1.38033	0.490333	14.2378	13.1353	0.126	0.133	0.02	0.0416667	1.61	1.85		-0.293163	-0.113508		96.543	98.6405	0.0996667	1.48	0.89	1.91	2.81	31.83	0.93	0.973333	0.8	0.866667
539	3	2	1	2	F	8.81944	8.97		1.98		8.39		1.378			12.3607		0.153		0.049																1.01		0.91
539	3	3	1	2	F	8.81944	9.71		2.15		10.12		1.319			12.8075		0.12		0.056																0.98		0.89
Denne farve = IKKE lig TP
